# Supplementary material for: Recombinant production of a functional SARS-CoV-2 spike receptor binding domain in the green algae Chlamydomonas reinhardtii
Source: PLoS One. 2021 Nov 18;16(11):e0257089. doi: 10.1371/journal.pone.0257089 (PMC8601568; doi:10.1371/journal.pone.0257089)
Supplement: S1 File — File names correspond to panels in Fig 2. (ZIP) [file pone.0257089.s004.zip]

Archive with 5 entries (4 files):
- S2_raw_micrographs/
- S2_raw_micrographs/2C-F.dv
- S2_raw_micrographs/2G-J.dv
- S2_raw_micrographs/2K-N.dv
- S2_raw_micrographs/2O-R.dv
