# Supplementary material for: Recombinant production of a functional SARS-CoV-2 spike receptor binding domain in the green algae Chlamydomonas reinhardtii
Source: PLoS One. 2021 Nov 18;16(11):e0257089. doi: 10.1371/journal.pone.0257089 (PMC8601568; doi:10.1371/journal.pone.0257089)
Supplement: S2 File — (ZIP) [file pone.0257089.s005.zip]

Archive with 3 entries (3 files):
- pRMC2.gbk
- pRMC3.gbk
- pRMC1.gbk
