# Supplementary material for: Recombinant production of a functional SARS-CoV-2 spike receptor binding domain in the green algae Chlamydomonas reinhardtii
Source: PLoS One. 2021 Nov 18;16(11):e0257089. doi: 10.1371/journal.pone.0257089 (PMC8601568; doi:10.1371/journal.pone.0257089)
Supplement: S1 Data — Provided as Excel Spreadsheet with annotations in file. (XLSX) [file pone.0257089.s006.xlsx]

## Sheet: Sheet1
Figure 4A			Figure 4B
mol/L RBD::rFc	OD450		mol/L	RBD::rFC #1	RBD::rFC #2	RBD::rFC #3	BSA #1	BSA #2	BSA #3
5.52486e-06	1.3015		1.84162e-06	23.0221	28.822	16.8357	89.1407	98.2206	63.0515
1.84162e-06	1.2137		5.52486e-07	23.9263	26.3223	16.5357	91.3598	99.2883	64.8897
5.52486e-07	1.2319		1.84162e-07	22.3101	33.4898	21.35	93.9566	100	78.4926
1.84162e-07	1.0755		5.52486e-08	26.3562	40.0083	31.7857	90.9112	99.6442	61.8206
5.52486e-08	0.9116		1.84162e-08	40.009	61.138	46.8214	80.3824	90.3915	79.0441
1.84162e-08	0.3724		5.52486e-09	47.943	61.7318	61.2786	90.6516	96.0854	96.5074
5.52486e-09	0.257		1.84162e-09	60.8951	62.7261	78.8714	81.8225	87.5445	100
1.84162e-09	0.1043		5.52486e-10	100	88.0127	95.5357	93.933	99.2883	64.7059
5.52486e-10	0.091		1.84162e-10	74.8079	100	84.3714	90.0378	95.0178	46.1397
1.84162e-10	0.0865		0	80.9561	74.6858	100	100	83.9858	60.6618
0	0.0931
